# Supplementary material for: Context-Dependent Stability and Robustness of Genetic Toggle Switches with Leaky Promoters
Source: Life (Basel). 2021 Oct 28;11(11):1150. doi: 10.3390/life11111150 (PMC8624834; doi:10.3390/life11111150)
Supplement: Supplementary file 1 [file life-11-01150-s001.zip]

Archive with 1 entries (1 files):
- life-1424537-supplementary.pdf
